# Supplementary material for: DEEPOMICS FFPE, a deep neural network model, identifies DNA sequencing artifacts from formalin fixed paraffin embedded tissue with high accuracy
Source: Sci Rep. 2024 Jan 31;14:2559. doi: 10.1038/s41598-024-53167-0 (PMC10831091; doi:10.1038/s41598-024-53167-0)
Supplement: Supplementary file 2 — Supplementary Table S1. [file 41598_2024_53167_MOESM2_ESM.xlsx]

## Sheet: T1_total.statistics
Supplementary Table S1. Sequencing depth, coverage, and the length of sequenced reads of public datasets used in this study.
Sample_ID	sequence_read	sequence_base	mapping_read	mapping_rate(%)	de-duplication_read	de-duplication_rate(%)	insert_size(mean)	insert_size(std)	on-target_read	on-target_rate(%)	on-target_depth(mean)	on-target_depth(std)	target_bp	coverage_1X_rate(%)	coverage_2X_rate(%)	coverage_5X_rate(%)	coverage_10X_rate(%)	coverage_20X_rate(%)	coverage_30X_rate(%)	coverage_50X_rate(%)	coverage_100X_rate(%)
T1_FFPE	131911244	11872011960	130546456	99.98	105862225	81.09	150.1	45.4	81746873	77.22	148.71	148.18	43991854	99.35	98.98	97.97	96.33	92.68	88.39	78.65	54.52
T1_FF	176418054	15877624860	175282259	99.95	162495986	92.71	188.7	51	71386352	43.93	117.45	89.49	43991854	99.69	99.48	98.89	97.96	95.6	92.2	81.93	49.28
T2_FFPE	132954564	12291632663	131923139	99.91	118021166	89.46	119.3	55	57878475	49.04	113.17	85.91	50390601	99.93	99.88	99.59	98.79	95.76	90.81	77.56	45.27
T2_FF	192031670	19144869340	191406515	99.95	183321305	95.78	198.5	73.1	110664220	60.37	184.45	123.85	50390601	99.92	99.86	99.67	99.32	98.42	97.12	92.9	73.78
T3_FFPE	120254590	10915964212	119260105	99.92	108788113	91.22	112.4	45.7	49684297	45.67	99.4	75.8	50390601	99.91	99.85	99.47	98.43	94.48	88.38	72.94	38.78
T3_FF	165035390	16453714829	164498910	99.95	155735916	94.67	192.5	68.8	91457555	58.73	152.99	105.63	50390601	99.89	99.81	99.56	99.09	97.79	95.78	89.19	63.81
B00GXLZ-liver-TP-MaxwellFFPE-FFPE	81085610	8189646610	79228527	99.4	74561906	94.13	160	44	56316541	75.53	99.31	103.38	50390601	99.86	99.66	98.43	94.44	83.78	73.36	55.82	34.73
B00GXLY-liver-TP-MaxwellFFPE-FFPE	109432196	11052651796	106798974	99.37	100377927	94.01	151.9	39.2	75024515	74.74	134.44	133.32	50390601	99.9	99.8	99.15	96.95	90.01	82.63	68.9	44.87
B00GXLR-colon-TP-MaxwellFFPE-FFPE	118930924	12012023324	116063354	99.32	108774638	93.74	160.1	41.9	82147256	75.52	144.75	146.17	50390601	99.92	99.83	99.24	97.09	90	82.34	68.34	46.43
B00GXLQ-colon-TP-MaxwellFFPE-FFPE	100887388	10189626188	98437677	99.34	91513684	92.99	156.9	40.7	70088024	76.59	124.36	132.63	50390601	99.89	99.74	98.75	95.37	85.62	75.95	59.98	40.99
B00GXLJ-liver-TP-Maxwellfrozentissue-FF	101909304	10292839704	99704004	99.19	94805934	95.13	175.1	51.8	71972704	75.92	124.4	73.93	50390601	99.95	99.92	99.77	99.38	97.85	95.07	86.22	57.57
B00GXLH-liver-TP-Maxwellfrozentissue-FF	187727610	18960488610	185000114	99.67	168899781	91.33	173.7	49.7	127829698	75.68	220.85	127.3	50390601	99.97	99.96	99.91	99.79	99.39	98.7	96.16	83.44
B00GXLB-colon-TP-Maxwellfrozentissue-FF	108121020	10920223020	105040834	98.65	99014658	94.3	169.6	47.7	75525570	76.28	131.39	76.61	50390601	99.96	99.93	99.81	99.5	98.29	96.07	88.33	60.69
B00GXL9-colon-TP-Maxwellfrozentissue-FF	107194038	10826597838	104124361	98.69	96293905	92.51	168	46.1	74271977	77.13	129.51	77.17	50390601	99.96	99.93	99.8	99.45	98.02	95.41	87.13	59.81
B00GXKU-colon-TP-QIAanpDNAFFPE-FFPE	120515400	12172055400	118520594	99.66	96496619	81.44	153.1	40	73386434	76.05	131.89	89.25	50390601	99.95	99.92	99.74	99.14	96.53	92.49	83.17	58.07
B00GXKT-colon-TP-QIAanpDNAFFPE-FFPE	142063240	14348387240	139842414	99.72	123606010	88.41	151.2	39.4	94906283	76.78	171.65	112.79	50390601	99.96	99.94	99.82	99.42	97.68	94.87	88.15	70.62
B00GXJ1-colon-TP-QIAanpDNAMicro-FF	146008068	14746814868	141786840	99.6	123569293	87.17	172.4	54.6	92168620	74.59	160.46	92.44	50390601	99.96	99.94	99.84	99.61	98.86	97.62	92.98	71.17
B00GXJ0-colon-TP-QIAanpDNAMicro-FF	135882028	13724084828	131977803	99.55	118534285	89.83	182	60.1	88515031	74.67	151.91	96.58	50390601	99.95	99.91	99.75	99.37	98.24	96.44	90.27	65.08
B00GXDI-liver-TP-QIAanpDNAMicro-FF	136177860	13753963860	132399493	99.75	124758452	94.25	169.5	52	93252888	74.75	162.87	98.33	50390601	99.96	99.93	99.82	99.56	98.71	97.27	92.19	70.31
B00GXDH-liver-TP-QIAanpDNAMicro-FF	150044518	15154496318	145861443	99.74	134630898	92.32	169.1	50.4	102167957	75.89	178.41	104.74	50390601	99.96	99.94	99.86	99.66	99.03	97.98	94.14	75.38
B00GXCR-liver-TP-QIAanpDNAFFPE-FFPE	129975082	13127483282	127894050	99.79	112386078	87.89	145.3	36.9	84087608	74.82	154.14	103.43	50390601	99.96	99.93	99.79	99.36	97.5	94.47	86.75	65.56
B00GXCQ-liver-TP-QIAanpDNAFFPE-FFPE	120508678	12171376478	118585943	99.72	102779978	86.69	145.8	36.9	77858866	75.75	142.71	93.19	50390601	99.95	99.92	99.74	99.23	97.11	93.77	85.42	62.66
SRR1523263-BGI-FFPE1	73682994	6631469460	70027362	99.9	2198894	3.14	251	970	906489	41.22	1.54	3.06	50390601	45.19	33.72	9.85	2.01	0.23	0.06	0.02	0
SRR1523257-BGI-FFPE1	163798636	14741877240	157434944	99.98	8557317	5.44	122.6	34.4	4412518	51.56	7.48	11.08	50390601	77.17	70.06	50.16	27.55	8.62	3.32	0.78	0.08
SRR1523243-BGI-FFPE1	69479364	6253142760	67112504	99.97	7696859	11.47	123.7	34.8	4281816	55.63	7.26	10.6	50390601	76.9	69.62	49.31	26.59	8.12	3.08	0.71	0.07
SRR1523230-BGI-FROZ1	73778326	6640049340	70931447	99.9	65070802	91.74	202.5	61.8	41669340	64.04	59.35	64.64	50390601	91.29	88.34	84.22	79.35	70.84	62.46	46.32	18.44
SRR1523264-BGI-FFPE2	21013802	1891242180	19775429	99.65	5551386	28.07	215.9	893.2	2881628	51.91	5.16	8.11	50390601	68.12	60.16	36.87	17.34	4.62	1.65	0.36	0.04
SRR1523244-BGI-FFPE2	74315278	6688375020	71964863	99.98	4692021	6.52	111.1	29.9	2395851	51.06	4.3	6.86	50390601	66.35	57.66	31.97	13.04	3.04	1.05	0.23	0.02
SRR1523231-BGI-FROZ2	73487660	6613889400	70699006	99.91	62613175	88.56	210.1	64.6	39940437	63.79	56.57	59.43	50390601	90.92	88.01	83.91	78.91	70.07	61.32	44.76	17.12
SRR1523269-BGI-FFPE3	70971464	6387431760	67872929	99.82	7437748	10.96	118.6	39.8	3774342	50.75	6.59	8.77	50390601	76.2	68.65	47.36	24.38	6.61	2.26	0.42	0.02
SRR1523251-BGI-FFPE3	99330592	8939753280	95991436	99.98	5716340	5.96	119.5	32.7	3100647	54.24	5.33	9.53	50390601	71.77	62.96	39.36	17.91	4.3	1.38	0.27	0.04
SRR1523240-BGI-FROZ3	68370366	6153332940	65119569	99.92	59483884	91.35	228.2	83.1	36735309	61.76	51.59	55.34	50390601	91.21	88.16	83.76	78.38	68.53	58.77	40.87	14.01
SRR1523268-BGI-FFPE4	67299772	6056979480	64246025	99.78	14527270	22.61	113.5	34.8	7539430	51.9	13.14	15.92	50390601	82.53	77.76	64.71	47.39	23.2	11.29	3.23	0.33
SRR1523253-BGI-FFPE4	93130874	8381778660	88923336	99.98	2306131	2.59	106	31.8	906714	39.32	1.63	2.91	50390601	47.21	36.99	10.7	2.05	0.18	0.04	0.01	0
SRR1523239-BGI-FROZ4	62525424	5627288160	59664209	99.91	54024658	90.55	220.2	76.9	33597499	62.19	47.31	49.13	50390601	90.54	87.52	82.94	77.11	66.46	56.05	37.69	11.9
SRR1523252-BGI-FFPE5	84153930	7573853700	81171560	99.99	16428839	20.24	121.2	34.3	9989482	60.8	17.01	21.12	50390601	83.32	79.28	68.64	54.28	31.99	18.24	6.41	0.84
SRR1523261-BGI-FFPE5	136268794	12264191460	131298595	99.99	17603812	13.41	119.7	33.8	10240588	58.17	17.49	21.85	50390601	83.45	79.49	69.04	54.97	32.91	19.03	6.84	0.94
SRR1523238-BGI-FROZ5	66307272	5967654480	63351957	99.9	56916683	89.84	218.1	74	34452782	60.53	48.59	49.67	50390601	91.05	87.86	83.26	77.68	67.63	57.59	39.34	12.38
SRR1523256-BGI-FFPE6	248237242	22341351780	239775219	99.98	9785224	4.08	120.9	33.6	5089474	52.01	8.68	11.49	50390601	78.36	71.96	54.24	32.84	11.72	4.73	1.13	0.09
SRR1523254-BGI-FFPE6	97709470	8793852300	94522647	99.97	8722860	9.23	122.1	34	4947308	56.72	8.43	11.07	50390601	78.2	71.65	53.58	31.94	11.11	4.4	1.03	0.08
SRR1523242-BGI-FROZ6	66898980	6020908200	64079309	99.92	58974167	92.03	212.4	70.1	36164253	61.32	51.16	52.61	50390601	91.28	88.08	83.63	78.29	68.66	59.09	41.26	13.76
SRR1523266-BGI-FFPE7	139808350	12582751500	131026890	99.54	27604506	21.07	243.6	991.2	13369793	48.43	23.81	29.11	50390601	84.44	80.89	71.89	61.21	43.83	30.32	13.84	2.2
SRR1523247-BGI-FFPE7	77004350	6930391500	74132532	99.98	3847757	5.19	103.6	28.4	1729448	44.95	3.24	5.11	50390601	60.8	52.48	25.25	8.54	1.39	0.35	0.04	0
SRR1523234-BGI-FROZ7	72310702	6507963180	69035961	99.9	63288574	91.67	215.3	71.3	40017304	63.23	56.56	57.53	50390601	91.2	88.23	84.12	79.24	70.57	61.99	45.44	17.14
SRR1523262-BGI-FFPE8	164033652	14763028680	158530220	99.99	16258277	10.26	124.8	33.6	9711418	59.73	16.37	20.84	50390601	83.02	78.78	67.71	52.94	30.35	16.95	5.9	0.81
SRR1523245-BGI-FFPE8	97581322	8782318980	94780636	99.98	15333622	16.18	125.8	34	9544483	62.25	16.06	20.3	50390601	82.93	78.64	67.43	52.45	29.73	16.44	5.64	0.75
SRR1523232-BGI-FROZ8	66308134	5967732060	63789367	99.92	58284672	91.37	206.9	62.5	37751262	64.77	53.61	54.02	50390601	90.94	88.04	83.92	78.85	69.81	60.82	43.62	15.24
SRR1523255-BGI-FFPE9	80048716	7204384440	77633748	99.98	45542390	58.66	143.2	40.7	32768588	71.95	51.66	58.95	50390601	88.1	85.97	81.39	75.41	65.43	56.34	39.85	14.63
SRR1523241-BGI-FROZ9	75889696	6830072640	72559912	99.89	65612145	90.42	226	78.2	39668600	60.46	55.61	58.3	50390601	91.37	88.17	83.69	78.39	69.06	60.11	43.96	17.25
SRR1523265-BGI-FFPE10	151155178	13603966020	143053341	99.89	60344755	42.18	140.4	50.2	38824252	64.34	62.62	91.14	50390601	88.59	86.14	81.31	75.55	66.27	58.14	43.96	20.27
SRR1523260-BGI-FFPE10	159908898	14391800820	154524837	99.99	9886566	6.4	126.9	36.3	5557277	56.21	9.25	14	50390601	78.77	72.34	55.33	34.49	12.76	5.27	1.37	0.2
SRR1523246-BGI-FFPE10	87326300	7859367000	84382151	99.98	9402925	11.14	129	37.1	5558772	59.12	9.21	13.78	50390601	78.97	72.49	55.42	34.47	12.65	5.18	1.33	0.19
SRR1523233-BGI-FROZ10	76836356	6915272040	73415922	99.9	62651021	85.34	213.5	70	39072996	62.37	55.17	67.42	50390601	90.81	87.77	83.36	78.01	68.46	59.21	42.51	15.96
SRR1523258-BGI-FFPE11	17138144	1542432960	16622703	99.99	12955847	77.94	124.8	33	9200094	71.01	15.14	19.32	50390601	81.94	77.34	65.55	50.09	27.82	15.25	5.08	0.61
SRR1523250-BGI-FFPE11	84951402	7645626180	82465372	99.98	32007134	38.81	126.1	33.5	21533164	67.28	35.86	44.34	50390601	86.32	83.66	77.27	69.11	55.32	43.31	25.32	7.03
SRR1523236-BGI-FROZ11	66662486	5999623740	63858788	99.9	59132077	92.6	221.7	78.4	37328737	63.13	52.72	52.68	50390601	91.13	88.25	84.22	79.23	70.22	61.12	43.32	14.39
SRR1523259-BGI-FFPE12	27759500	2498355000	26896371	99.98	17801077	66.18	133.6	43	12353792	69.4	20.05	26.05	50390601	83.53	79.57	69.52	56.39	36.35	23.03	9.62	1.72
SRR1523248-BGI-FFPE12	77810536	7002948240	75267621	99.98	29807738	39.6	136.2	44.1	19881840	66.7	32.34	41.06	50390601	86.1	83.19	76.1	66.89	51.49	38.9	21.59	5.71
SRR1523235-BGI-FROZ12	72751364	6547622760	69523903	99.91	63676344	91.59	206.1	60.7	40897259	64.23	57.85	60.03	50390601	91.2	88.29	84.3	79.54	70.92	62.32	45.54	17.62
SRR1523267-BGI-FFPE13	122933232	11063990880	117504727	99.73	56866756	48.4	120.1	50.9	32310323	56.82	54	58.65	50390601	89.15	86.82	81.47	75.63	66.19	57.7	42.02	16.41
SRR1523249-BGI-FFPE13	77151666	6943649940	74493928	99.96	7395091	9.93	115.6	33.7	3954584	53.48	6.93	9.22	50390601	76.07	69.11	48.9	26.25	7.44	2.54	0.45	0.02
SRR1523237-BGI-FROZ13	61440610	5529654900	58857526	99.92	54336243	92.32	220.2	75.7	33289263	61.27	46.98	47.38	50390601	91.22	88.08	83.57	78.01	67.83	57.53	38.18	11.03
