# Supplementary material for: DEEPOMICS FFPE, a deep neural network model, identifies DNA sequencing artifacts from formalin fixed paraffin embedded tissue with high accuracy
Source: Sci Rep. 2024 Jan 31;14:2559. doi: 10.1038/s41598-024-53167-0 (PMC10831091; doi:10.1038/s41598-024-53167-0)
Supplement: Supplementary file 3 — Supplementary Table S2. [file 41598_2024_53167_MOESM3_ESM.xlsx]

## Sheet: Sheet1
Supplementary Table S2. List of 41 features used in DEEPOMICS FFPE and their description.
Feature	Description
af	allele frequency
ad_ref_freq	reference allele frequency
ad_alt_freq	alternate allele frequency
str	Whether given variant is a short tandem reapeat
ref_a	whether reference allele is adenine
ref_t	whether reference allele is thymine
ref_c	whether reference allele is cytosine
ref_g	whether reference allele is guanine
alt_a	whether alternate allele is adenine
alt_t	whether alternate allele is thymine
alt_c	whether alternate allele is cytosine
alt_g	whether alternate allele is guanine
is_multi-allelic	whether given mutation is multi-allelic
pass	whether given variant call is passed
base_qual	Filter criteia
clustered_events	Filter criteia
haplotype	Filter criteia
map_qual	Filter criteia
multiallelic	Filter criteia
position	Filter criteia
slippage	Filter criteia
weak_evidence	Filter criteia
fragment	Filter criteia
del	whether given mutation is deletion
ins	whether given mutation is insertion
mnp	whether given mutation is multiple nucleotide polymorphism
snp	whether given mutaiton is single nucleotide polymorphism
mbq_ref_proba	median base quality of reference
mbq_alt_proba	median base quality of alternate
mfrl_ratio	median fragment length of alternate over median fragment length of reference
mmq_ref_proba	median mapping quality of reference
mmq_alt_proba	median mapping quality of alternate
ob_alt	SOB score
ob_cos_sim	cosine similarity between (F1R2, F2R1) for reference and (F1R2, F2R1) for alternate
sb_alt	strand bias score for alternate allele
sb_cos_sim	cosine similarity between (forward read, reverse read) for reference and (forward read, reverse read) for alternate
dp_ratio	depth of alternate reads
germq_proba	Probability that alternate alleles are not germline varinats
mpos	median distance from end of read
contq	quality that alternate alleles are not due to contamination
tlod	log likelihood ratio score of variant existing versus not existing
