# Supplementary material for: DEEPOMICS FFPE, a deep neural network model, identifies DNA sequencing artifacts from formalin fixed paraffin embedded tissue with high accuracy
Source: Sci Rep. 2024 Jan 31;14:2559. doi: 10.1038/s41598-024-53167-0 (PMC10831091; doi:10.1038/s41598-024-53167-0)
Supplement: Supplementary file 4 — Supplementary Table S3. [file 41598_2024_53167_MOESM4_ESM.xlsx]

## Sheet: Sheet1
Supplementary Table S3. Assessment of the ability of the "at least 2 caller" strategy
	FF	FFPE	overlap	Sensitivity	Precision	F1-score
Lung cancer-1	454	559	67	0.147577	0.119857	0.132997
Lung cancer-2	268	1158	76	0.283582	0.0656304	0.136424
